# Supplementary material for: Control of Epithelial Tissue Organization by mRNA Localization
Source: bioRxiv. 2024 Dec 2:2024.12.02.626432. Preprint. [Version 1] doi: 10.1101/2024.12.02.626432 (PMC11643025; doi:10.1101/2024.12.02.626432)
Supplement: Supplement 3 — Extended Data Table 1: PMO and siRNA sequences used in vitro and in vivo [file media-3.xlsx]

## Sheet: PMO and siRNA sequences
Extended Data Table 1: PMO and siRNA sequences used in vitro and in vivo
PMO target	Sequence (5’-3’)
Mm-Net1-992	TCCCTTCCCTATCCCAGACTCCTG
Mm-Net1-1016	AGCTACTCTTCTCTTCTCTTCCCT
Mm-Net1-1619	ACTAAACTATGGACTTTTCTTATCA
EGFP	ACAGCTCCTCGCCCTTGCTCACCAT
Scrambled (Net1-992)	ACTTGCCTACGCCTCCTCTCTACC
siRNA target	Target sequence (5’-3’)
Mm-Net1 (siRNA #1)	AAGGGTTACTCTGTACCAGAA
Mm-Net1 (siRNA #2)	CAGAGGGAGCATGGAATTGTA
